# Supplementary material for: Climate-Driven Adaptation, Household Capital, and Nutritional Outcomes among Farmers in Eswatini
Source: Int J Environ Res Public Health. 2019 Oct 23;16(21):4063. doi: 10.3390/ijerph16214063 (PMC6862074; doi:10.3390/ijerph16214063)
Supplement: Supplementary File 1 [file ijerph-16-04063-s001.zip]

Archive with 6 entries (6 files):
- Figure 1.png
- FIgure 2.jpeg
- Figure 3.png
- Figure 4.jpg
- Figure 5.png
- Figure 6.png
